# Supplementary material for: Estimating the differences in critical thermal maximum and metabolic rate of Helicoverpa punctigera (Wallengren) (Lepidoptera: Noctuidae) across life stages
Source: PeerJ. 2021 Nov 17;9:e12479. doi: 10.7717/peerj.12479 (PMC8605760; doi:10.7717/peerj.12479)
Supplement: Supplemental Information 1 [file peerj-09-12479-s001.csv]

Population	Life_stage	Sex	Insect_species	wt (in mg)_before_treatment	Log transform (Before_wt)	wt (in mg)_after_treatment	CTmax	VCO2 (in µL h-1) at 25°C	VCO2 (in µL h-1) at 30°C	VCO2 (in µL h-1) at 35°C	VCO2 (in µL h-1) at 40°C	VCO2 (in µL h-1) at 45°C	VCO2 (in µL h-1) at CTmax	Overall_VCO2 (in ml h-1)	VCO2_ml_l	Mass_Specific	Mass_Specific _VCO2 (using log transformed wt.
Tamworth Ag	Adult	F	H. punctigera	193.7	2.498861689	152.3	45.86	0.1969314	0.3841375	0.4522323	0.7569484	1.070309	1.136953	0.5222452	0.003730323	0.01925825	0.20899324
Tamworth Ag	Adult	F	H. punctigera	205.5	2.312811826	175.6	46.5	0.2290237	0.2723108	0.3291338	0.6688157	1.292567	1.299825	0.5210761	0.003721972	0.018111786	0.225299825
Tamworth Ag	Adult	F	H. punctigera	191.9	2.283074975	167	47.21	0.1789142	0.2880295	0.4049836	0.7719322	1.889032	1.696774	0.5687132	0.004062237	0.02116851	0.24909966
Tamworth Ag	Adult	F	H. punctigera	181.2	2.258158193	146.6	47.04	0.230646	0.3414687	0.3688051	0.702279	1.922766	1.20635	0.6566598	0.004690427	0.025885359	0.290794419
Tamworth Ag	Adult	F	H. punctigera	185.1	2.267406419	154.6	47.38	0.1875162	0.2402065	0.3357911	0.6112079	0.7685586	1.041023	0.4387189	0.003133706	0.0169298	0.193489308
Tamworth Ag	Adult	M	H. punctigera	217	2.336459734	176.9	45.51	0.4283206	0.2997676	0.391176	0.9452819	0.8903567	0.9147704	0.5506239	0.003933028	0.018124553	0.235665906
Tamworth Ag	Adult	M	H. punctigera	160.6	2.205745541	132.5	46.5	0.111946	0.3283936	0.2609038	0.5304859	1.753371	1.005834	0.505718	0.003612271	0.022492347	0.229273047
Tamworth Ag	Adult	M	H. punctigera	190	2.278753601	158	47.73	0.1756424	0.2679764	0.3463309	0.8295597	1.586441	1.07565	0.538405	0.00384575	0.020240789	0.236271706
Tamworth Ag	Adult	M	H. punctigera	191.4	2.281941933	152.8	47.9	0.1854277	0.4432098	0.4878373	0.5060171	1.310317	1.09531	0.5853976	0.004181411	0.021846452	0.256534836
Tamworth Ag	Adult	M	H. punctigera	174.5	2.241795431	137.4	46.96	0.1549258	0.2034112	0.298791	0.7490266	2.248181	1.783232	0.6242101	0.004458644	0.025550968	0.278442043
Tamworth Ag	Larvae	N	H. punctigera	306.9	2.486996888	231.7	48.96	0.4590162	0.6275855	0.7745338	0.8179663	1.180923	1.199814	0.8011628	0.005722591	0.018646435	0.322140652
Tamworth Ag	Larvae	N	H. punctigera	272.2	2.434888121	205.9	48.61	0.5096806	0.4748081	0.6662577	0.6524319	1.027104	1.031298	0.6606309	0.004718792	0.017335753	0.271318791
Tamworth Ag	Larvae	N	H. punctigera	394.4	2.595936906	309.3	49.24	0.4319353	0.4498565	0.5540971	0.9403647	1.363251	1.507182	0.7620773	0.005443409	0.013801747	0.293565417
Tamworth Ag	Larvae	N	H. punctigera	360.5	2.556905269	281.3	49.26	0.4581582	0.6046976	0.7366267	0.8496883	1.458199	1.426292	0.8265367	0.005903834	0.016376793	0.323256677
Tamworth Ag	Larvae	N	H. punctigera	407.3	2.60991441	325.7	49.36	0.6823785	0.6280463	0.6046796	0.8842861	1.466945	1.341202	0.8804983	0.006289274	0.01544138	0.337366734
Tamworth Ag	Pupae	F	H. punctigera	329.2	2.517459827	322.5	46.48	0.0856	0.0668249	0.1294987	0.1326682	0.1505309	0.1601317	0.1136721	0.000811944	0.002466416	0.045153491
Tamworth Ag	Pupae	F	H. punctigera	309.9	2.491221576	303.9	47.27	0.138483	0.1488764	0.1865067	0.2413509	0.296523	0.305587	0.1904735	0.001360525	0.004390207	0.076457872
Tamworth Ag	Pupae	F	H. punctigera	353	2.547774705	347.2	47.67	0.0829	0.1391871	0.2027132	0.2694232	0.2798857	0.3148008	0.2026743	0.001447674	0.004101059	0.079549538
Tamworth Ag	Pupae	F	H. punctigera	315.4	2.498861689	305	47.77	0.0656	0.1001521	0.1577271	0.1909088	0.22634	0.2325739	0.1409811	0.001007008	0.003192796	0.056418129
Tamworth Ag	Pupae	F	H. punctigera	314.3	2.497344381	308.9	47.41	0.0993	0.1329397	0.1827278	0.2581972	0.3161442	0.3569913	0.1959864	0.001399903	0.004454034	0.078477923
Tamworth Ag	Pupae	M	H. punctigera	314.5	2.49762065	311.2	47.33	0.0685	0.0391	0.0203	0.0567	0.3989225	0.2434987	0.0890747	0.000636248	0.002023046	0.035663823
Tamworth Ag	Pupae	M	H. punctigera	339.6	2.530967682	333.2	47.88	0.0842	0.1346714	0.1759198	0.2190683	0.2348135	0.2793401	0.167225	0.001194464	0.003517267	0.066071567
Tamworth Ag	Pupae	M	H. punctigera	354.7	2.549861188	349	47.69	0.0392	0.0583	0.0992	0.1406411	0.1447584	0.1344102	0.094	0.000671429	0.001892949	0.036864752
Tamworth Ag	Pupae	M	H. punctigera	336.2	2.526597709	330.8	46.76	0.0952	0.1185998	0.1317917	0.1850339	0.1588712	0.1527196	0.1245337	0.000889526	0.002645824	0.049289089
Tamworth Ag	Pupae	M	H. punctigera	357	2.552668216	349.9	47.7	0.0889	0.1262315	0.1510812	0.1895652	0.1820829	0.1680191	0.1226334	0.000875953	0.00245365	0.048041261
