# Supplementary material for: Estimating the differences in critical thermal maximum and metabolic rate of Helicoverpa punctigera (Wallengren) (Lepidoptera: Noctuidae) across life stages
Source: PeerJ. 2021 Nov 17;9:e12479. doi: 10.7717/peerj.12479 (PMC8605760; doi:10.7717/peerj.12479)
Supplement: Supplemental Information 2 [file peerj-09-12479-s002.csv]

Life_stage	VCO2 at 25	VCO2 at 35	VCO2_(25_35)	VCO2 at 45	VCO2_(35_45)
Adult	0.00017	0.00022	1.32089	0.00066	3.01387
Adult	0.00006	0.00023	3.69258	0.00078	3.35041
Adult	0.00012	0.00022	1.81659	0.00086	3.86595
Adult	0.00019	0.00029	1.55115	0.001	3.46936
Adult	0.00011	0.0002	1.86059	0.00049	2.46199
Adult	0.00018	0.00024	1.37404	0.00057	2.34148
Adult	0.00006	0.00016	2.46325	0.00077	4.87527
Adult	0.00011	0.0002	1.82774	0.00081	4.07559
Adult	0.00012	0.00028	2.40766	0.00082	2.94398
Adult	0.00011	0.0002	1.84718	0.00076	3.77106
Larvae	0.00028	0.00043	1.51165	0.00072	1.67288
Larvae	0.00029	0.00038	1.32402	0.00065	1.70568
Larvae	0.00023	0.00031	1.33662	0.00086	2.79679
Larvae	0.00028	0.00043	1.57221	0.00087	2.00144
Larvae	0.00039	0.00038	0.98222	0.00086	2.23058
Larvae	0.00016	0.00024	1.4963	0.00059	2.4433
Larvae	0.00029	0.00034	1.16321	0.00063	1.84463
Larvae	0	0.00001	1.4478	0.00001	1.3852
Larvae	0.00019	0.0003	1.58208	0.00057	1.94662
Larvae	0.00027	0.00036	1.34276	0.00054	1.4872
Pupae	0.00004	0.00008	2.07467	0.00009	1.12596
Pupae	0.00007	0.00013	1.79117	0.00018	1.47758
Pupae	0.00003	0.00009	2.69018	0.00014	1.63693
Pupae	0.00009	0.00011	1.22358	0.00017	1.58894
Pupae	0.00006	0.00011	1.87246	0.00019	1.75797
Pupae	0.00005	0.00001	0.29409	0.00016	1.26615
Pupae	0.00005	0.0001	2.02537	0.00014	1.35236
Pupae	0.00003	0.00006	2.26376	0.00009	1.44148
Pupae	0.00004	0.00008	1.954	0.0001	1.17844
Pupae	0.00007	0.00008	1.17013	0.00011	1.39319
