# Supplementary material for: Estimating the differences in critical thermal maximum and metabolic rate of Helicoverpa punctigera (Wallengren) (Lepidoptera: Noctuidae) across life stages
Source: PeerJ. 2021 Nov 17;9:e12479. doi: 10.7717/peerj.12479 (PMC8605760; doi:10.7717/peerj.12479)
Supplement: Supplemental Information 7 [file peerj-09-12479-s007.csv]

Life Stage	Rep	vco2(25-30)	vco2(30-35)	vco2(35-40)	vco2(40-45)	vco2(45-CTmax)
Adult	1	0.2901532	0.3083588	0.5176175	0.8415655	1.486276
Adult	2	0.3944276	0.3999118	0.5376305	0.9029313	1.004212
Adult	3	0.2306942	0.3410487	0.5623037	1.039983	1.661912
Adult	4	0.3686063	0.4990119	0.556033	1.100411	1.66224
Adult	5	0.2015045	0.3426603	0.4651845	0.66747	1.132006
Adult	6	0.3866292	0.4221665	0.5842346	0.9829294	0.8868753
Adult	7	0.4356457	0.291527	0.4101196	0.7803889	1.299962
Adult	8	0.2478359	0.2967841	0.4717001	1.0109	1.272525
Adult	9	0.3743933	0.4778837	0.4586621	0.9084773	1.358297
Adult	10	0.1695748	0.2463323	0.3572251	1.595894	1.814206
Mean		0.30994647	0.36256851	0.49207107	0.98309504	1.35785113
Life stage	Rep	vco2(25-30)	vco2(30-35)	vco2(35-40)	vco2(40-45)	vco2(45-CTmax)
Larvae	1	0.538584	0.6933063	0.7486551	0.9477686	1.392992
Larvae	2	0.4671472	0.5234824	0.6521728	0.831728	1.100512
Larvae	3	0.4279174	0.4928843	0.7027602	1.115888	1.589611
Larvae	4	0.4756138	0.6463715	0.7845128	1.069603	1.480898
Larvae	5	0.5776929	0.6475787	0.7684939	1.091093	1.618385
Mean		0.49739106	0.60072464	0.73131896	1.01121612	1.4364796
Life Stage	Rep	vco2(25-30)	vco2(30-35)	vco2(35-40)	vco2(40-45)	vco2(45-CTmax)
Pupae	1	7.37E-02	1.12E-01	1.39E-01	1.55E-01	1.57E-01
Pupae	2	1.27E-01	1.76E-01	2.34E-01	2.71E-01	3.13E-01
Pupae	3	7.57E-02	1.20E-01	1.61E-01	2.12E-01	2.33E-01
Pupae	4	7.66E-02	1.31E-02	3.28E-02	1.45E-01	3.21E-01
Pupae	5	1.02E-01	1.55E-01	2.03E-01	2.14E-01	2.57E-01
Pupae	6	4.97E-02	8.30E-02	1.27E-01	1.36E-01	1.39E-01
Pupae	7	8.07E-02	1.11E-01	1.54E-01	1.86E-01	1.54E-01
Pupae	8	8.55E-02	9.57E-02	1.49E-01	1.62E-01	1.79E-01
Pupae	9	1.25E-01	1.67E-01	2.14E-01	2.56E-01	3.08E-01
Pupae	10	1.07E-01	1.61E-01	2.19E-01	2.80E-01	3.45E-01
Mean		9.02E-02	1.19E-01	1.63E-01	2.02E-01	2.41E-01
